# Supplementary material for: First Molecular Detection and Epidemiological Analysis of Equine Influenza Virus in Two Regions of Colombia, 2020–2023
Source: Viruses. 2024 May 24;16(6):839. doi: 10.3390/v16060839 (PMC11209042; doi:10.3390/v16060839)
Supplement: Supplementary file 1 [file viruses-16-00839-s001.zip]

Archive with 1 entries (1 files):
- viruses-2974530-supplementary.pdf
